# Supplementary material for: Exploring the Importance of Environmental Complexity for Newly Hatched Zebrafish
Source: Animals (Basel). 2024 Mar 28;14(7):1031. doi: 10.3390/ani14071031 (PMC11011065; doi:10.3390/ani14071031)
Supplement: Supplementary file 1 [file animals-14-01031-s001.zip]

Archive with 4 entries (4 files):
- Dataset_Exp1.xlsx
- Dataset_Exp2.xlsx
- Dataset_Exp3.xlsx
- Supplementary materials.pdf
