# Supplementary material for: Exploring the Importance of Environmental Complexity for Newly Hatched Zebrafish
Source: Animals (Basel). 2024 Mar 28;14(7):1031. doi: 10.3390/ani14071031 (PMC11011065; doi:10.3390/ani14071031)
Supplement: Supplementary file 1 [file animals-14-01031-s001.zip › Dataset_Exp1.xlsx]

## Sheet: Dataset_exp1
Subject_id	Group	Day	Block_FirstDay15minutes	Day_timing	Performance_FirstDay_15min	Performance_60min
1	1	1	1	first_afternoon	0.498333	0.557917
2	1	1	2	first_afternoon	0.583333
3	1	1	3	first_afternoon	0.586667
4	1	1	4	first_afternoon	0.563333
5	1	1	5	first_afternoon	0.6
6	1	1	6	first_afternoon	0.69
7	1	2		second_morning		0.77125
8	1	2		second_afternoon		0.745
7	2	1	1	first_afternoon	0.421212	0.444697
8	2	1	2	first_afternoon	0.474242
9	2	1	3	first_afternoon	0.460606
10	2	1	4	first_afternoon	0.422727
11	2	1	5	first_afternoon	0.456061
12	2	1	6	first_afternoon	0.465152
13	2	2		second_morning		0.670076
14	2	2		second_afternoon		0.715152
15	3	1	1	first_afternoon	0.45	0.6125
16	3	1	2	first_afternoon	0.8
17	3	1	3	first_afternoon	0.6
18	3	1	4	first_afternoon	0.6
19	3	1	5	first_afternoon	0.55
20	3	1	6	first_afternoon	0.65
21	3	2		second_morning		0.745833
22	3	2		second_afternoon		0.853587
23	4	1	1	first_afternoon	0.35614	0.408838
24	4	1	2	first_afternoon	0.435088
25	4	1	3	first_afternoon	0.407544
26	4	1	4	first_afternoon	0.436579
27	4	1	5	first_afternoon	0.426316
28	4	1	6	first_afternoon	0.47193
29	4	2		second_morning		0.713596
30	4	2		second_afternoon		0.794444
31	5	1	1	first_afternoon	0.495455	0.595833
32	5	1	2	first_afternoon	0.613636
33	5	1	3	first_afternoon	0.666667
34	5	1	4	first_afternoon	0.607576
35	5	1	5	first_afternoon	0.604545
36	5	1	6	first_afternoon	0.660606
37	5	2		second_morning		0.746212
38	5	2		second_afternoon		0.75947
39	6	1	1	first_afternoon	0.422222	0.451587
40	6	1	2	first_afternoon	0.471429
41	6	1	3	first_afternoon	0.463492
42	6	1	4	first_afternoon	0.449206
43	6	1	5	first_afternoon	0.419048
44	6	1	6	first_afternoon	0.48254
45	6	2		second_morning		0.751984
46	6	2		second_afternoon		0.738095
