# Supplementary material for: Exploring the Importance of Environmental Complexity for Newly Hatched Zebrafish
Source: Animals (Basel). 2024 Mar 28;14(7):1031. doi: 10.3390/ani14071031 (PMC11011065; doi:10.3390/ani14071031)
Supplement: Supplementary file 1 [file animals-14-01031-s001.zip › Dataset_Exp2.xlsx]

## Sheet: Dataset_Exp2
Group	Enrichment	Ratio	Day	Performance	Passages	Day_hour
1	No	0.6	1	0.666667	12	1
1	No	0.86	1	0.6	55	2
1	No	0.75	1	0.666667	9	3
1	No	0.91	1	0.6875	16	4
1	No	0.75	2	0.5	2	1
1	No	0.91	2	0.466667	15	2
1	No	0.6	2	0.545455	11	3
1	No	0.86	2	0.636943	157	4
2	Yes	0.75	1	0.631579	19	1
2	Yes	0.91	1	0.75	4	2
2	Yes	0.6	1	1	2	3
2	Yes	0.86	1	0.833333	6	4
2	Yes	0.6	2	0.631579	57	1
2	Yes	0.86	2	0.561404	57	2
2	Yes	0.75	2	0.857143	21	3
2	Yes	0.91	2	0.514286	35	4
3	No	0.91	1	0.403226	61	1
3	No	0.6	1	0.777778	9	2
3	No	0.86	1	0.533333	30	3
3	No	0.75	1	0.54902	51	4
3	No	0.86	2	0.53012	83	1
3	No	0.75	2	0.547739	199	2
3	No	0.91	2	0.509091	110	3
3	No	0.6	2	0.708333	72	4
5	No	0.6	1	0.616071	112	1
5	No	0.86	1	0.528571	140	2
5	No	0.75	1	0.8	15	3
5	No	0.91	1	0.756098	41	4
5	No	0.91	2	0.425532	47	2
5	No	0.6	2	0.719626	107	3
5	No	0.86	2	0.622642	53	4
6	No	0.75	1	0.472222	36	1
6	No	0.91	1	0.676471	34	2
6	No	0.6	1	1	2	3
6	No	0.86	1	0.5625	48	4
6	No	0.6	2	0.933333	15	1
6	No	0.86	2	0.55914	93	2
6	No	0.75	2	0.654762	84	3
6	No	0.91	2	0.652778	72	4
7	Yes	0.91	1	0.711538	52	1
7	Yes	0.6	1	0.695652	46	2
7	Yes	0.86	1	0.569444	72	3
7	Yes	0.75	1	0.641509	53	4
7	Yes	0.86	2	0.63587	184	1
7	Yes	0.75	2	0.682927	82	2
7	Yes	0.91	2	0.494624	186	3
7	Yes	0.6	2	0.718182	110	4
8	Yes	0.6	1	0.714286	21	1
8	Yes	0.86	1	1	1	2
8	Yes	0.75	1	0.691781	146	3
8	Yes	0.91	1	0.57971	69	4
8	Yes	0.75	2	0.563107	206	1
8	Yes	0.91	2	0.647059	187	2
8	Yes	0.6	2	0.714286	126	3
8	Yes	0.86	2	0.569106	123	4
9	No	0.6	1	0.695833	240	1
9	No	0.86	1	0.446809	94	2
9	No	0.75	1	0.605556	180	3
9	No	0.91	1	1.22632	423	4
9	No	0.91	2	0.894737	36	2
9	No	0.6	2	0.72	25	3
9	No	0.86	2	0.514286	35	4
10	No	0.75	1	0.564784	301	1
10	No	0.91	1	0.497653	213	2
10	No	0.6	1	0.705357	336	3
10	No	0.86	1	0.525862	696	4
10	No	0.6	2	0.714286	21	1
10	No	0.86	2	0.739437	142	2
10	No	0.75	2	0.653846	182	3
10	No	0.91	2	0.582888	187	4
11	Yes	0.91	1	0.51693	443	1
11	Yes	0.6	1	0.565041	492	2
11	Yes	0.86	1	0.476998	413	3
11	Yes	0.75	1	0.732394	213	4
11	Yes	0.86	2	0.57732	194	1
11	Yes	0.75	2	0.582888	187	2
11	Yes	0.91	2	0.6	205	3
11	Yes	0.6	2	0.68323	161	4
12	Yes	0.6	1	0.548148	135	1
12	Yes	0.86	1	0.485437	412	2
12	Yes	0.75	1	0.695341	279	3
12	Yes	0.91	1	0.537975	158	4
12	Yes	0.75	2	0.492308	130	1
12	Yes	0.91	2	0.576923	104	2
12	Yes	0.6	2	0.75	84	3
12	Yes	0.86	2	0.391304	23	4
14	No	0.91	1	0.5	2	2
14	No	0.6	1	1	3	3
14	No	0.86	1	0.466667	15	4
14	No	0.75	2	0.65	20	1
14	No	0.86	2	0.555556	9	2
14	No	0.91	2	0.4	15	4
15	Yes	0.91	1	0.555556	9	1
15	Yes	0.6	1	1	2	2
15	Yes	0.86	2	0.666667	9	3
15	Yes	0.6	2	1	1	4
15	Yes	0.75	2	0.606557	61	4
18	No	0.75	1	0.666667	15	1
18	No	0.91	1	0.25	8	2
18	No	0.6	1	0.727273	11	3
18	No	0.86	1	0.6	10	4
18	No	0.6	2	0.727273	11	1
18	No	0.86	2	0.777778	18	2
18	No	0.75	2	0.666667	15	3
18	No	0.91	2	0.4	10	4
19	Yes	0.91	1	0.75	32	1
19	Yes	0.6	1	0.833333	12	2
19	Yes	0.86	1	0.636364	11	3
19	Yes	0.75	1	0.674419	43	4
19	Yes	0.86	2	0.536842	95	1
19	Yes	0.75	2	0.736111	72	2
19	Yes	0.91	2	0.495327	214	3
19	Yes	0.6	2	0.764706	68	4
20	Yes	0.6	1	0.642857	14	1
20	Yes	0.86	1	0.615385	13	2
20	Yes	0.75	1	0.636364	11	3
20	Yes	0.91	1	0.4	10	4
20	Yes	0.75	2	0.495495	111	1
20	Yes	0.91	2	0.691176	68	2
20	Yes	0.6	2	0.767442	43	3
20	Yes	0.86	2	0.469799	149	4
