# Supplementary material for: Exploring the Importance of Environmental Complexity for Newly Hatched Zebrafish
Source: Animals (Basel). 2024 Mar 28;14(7):1031. doi: 10.3390/ani14071031 (PMC11011065; doi:10.3390/ani14071031)
Supplement: Supplementary file 1 [file animals-14-01031-s001.zip › Dataset_Exp3.xlsx]

## Sheet: Dataset_Exp3
Subject_id	Enrichment	Ratio	Stimulus	Time	Time_prop	Velocity	Distance_covered	mean	sd	se
1	No	0.5	Larger Quantity	277	0.256481	5.20833	1447.29	0.215926	0.092614	0.0292871
3	No	0.5	Larger Quantity	320	0.296296	8.25	2613.33
9	No	0.5	Larger Quantity	387	0.358333	7.15833	2754.25
37	No	0.5	Larger Quantity	143	0.132407	6.01667	932.208
12	No	0.5	Larger Quantity	282	0.261111	5.66892	1572.47
21	No	0.5	Larger Quantity	243	0.225	1.89292	505.216
25	No	0.5	Larger Quantity	206	0.190741	5.88508	1215.84
33	No	0.5	Larger Quantity	84	0.0777778	2.9445	366.369
39	No	0.5	Larger Quantity	94	0.087037	4.68092	441.341
40	No	0.5	Larger Quantity	296	0.274074	3.30042	988.672
12	No	0.5	Smaller Quantity	175	0.162037	6.61667	1173.62	0.194907	0.0484661	0.0153263
21	No	0.5	Smaller Quantity	187	0.173148	1.55833	399.452
25	No	0.5	Smaller Quantity	173	0.160185	5.35833	1037.86
33	No	0.5	Smaller Quantity	270	0.25	4.525	1188.01
39	No	0.5	Smaller Quantity	274	0.253704	4.7	1276.2
40	No	0.5	Smaller Quantity	160	0.148148	3	576.565
1	No	0.5	Smaller Quantity	211	0.19537	5.65617	1192.61
3	No	0.5	Smaller Quantity	198	0.183333	7.24175	1556.27
9	No	0.5	Smaller Quantity	156	0.144444	7.07492	1186.54
37	No	0.5	Smaller Quantity	301	0.278704	6.32333	1887.68
6	Yes	0.5	Larger Quantity	304	0.281481	8.26667	2505.09	0.289444	0.0821582	0.0259807
8	Yes	0.5	Larger Quantity	323	0.299074	6.65	2104.57
35	Yes	0.5	Larger Quantity	169	0.156481	5.85	1177.82
13	Yes	0.5	Larger Quantity	280	0.259259	6.93742	1968.79
16	Yes	0.5	Larger Quantity	335	0.310185	4.955	1677.66
18	Yes	0.5	Larger Quantity	462	0.427778	6.45642	2975.6
19	Yes	0.5	Larger Quantity	419	0.387963	5.81675	2384.58
27	Yes	0.5	Larger Quantity	193	0.178704	5.87125	1138.25
28	Yes	0.5	Larger Quantity	335	0.310185	8.08967	2697.9
31	Yes	0.5	Larger Quantity	306	0.283333	7.36475	2243.66
13	Yes	0.5	Smaller Quantity	274	0.253704	6.73333	1823.22	0.175926	0.069082	0.0218457
16	Yes	0.5	Smaller Quantity	142	0.131481	4.7	740.112
18	Yes	0.5	Smaller Quantity	157	0.14537	7.98333	1266.2
19	Yes	0.5	Smaller Quantity	94	0.087037	3.70833	590.77
27	Yes	0.5	Smaller Quantity	241	0.223148	5.84167	1433.88
28	Yes	0.5	Smaller Quantity	133	0.123148	9.05	1206.2
31	Yes	0.5	Smaller Quantity	149	0.137963	7.58333	1112.18
6	Yes	0.5	Smaller Quantity	215	0.199074	8.63575	1854.67
8	Yes	0.5	Smaller Quantity	159	0.147222	6.08733	1083.86
35	Yes	0.5	Smaller Quantity	336	0.311111	7.18825	2439.49
11	No	0.67	Larger Quantity	179	0.165741	3.75	738.406	0.208981	0.0666882	0.0210887
23	No	0.67	Larger Quantity	223	0.206481	5.50833	1233.7
32	No	0.67	Larger Quantity	374	0.346296	2.35833	940.295
38	No	0.67	Larger Quantity	229	0.212037	5.38333	1355.75
2	No	0.67	Larger Quantity	267	0.247222	5.82933	1561.07
10	No	0.67	Larger Quantity	141	0.130556	4.92775	763.287
22	No	0.67	Larger Quantity	290	0.268519	7.82358	2271.52
24	No	0.67	Larger Quantity	182	0.168519	6.70675	1235
34	No	0.67	Larger Quantity	139	0.128704	5.48692	736.191
36	No	0.67	Larger Quantity	233	0.215741	5.82483	1326.53
2	No	0.67	Smaller Quantity	240	0.222222	5.725	1366.36	0.176111	0.0529639	0.0167487
10	No	0.67	Smaller Quantity	266	0.246296	5.5	1436.92
22	No	0.67	Smaller Quantity	183	0.169444	7.00833	1281.02
24	No	0.67	Smaller Quantity	229	0.212037	6.83333	1547.56
34	No	0.67	Smaller Quantity	86	0.0796296	3.69167	478.461
36	No	0.67	Smaller Quantity	242	0.224074	4.675	1200.01
11	No	0.67	Smaller Quantity	206	0.190741	4.02742	859.528
23	No	0.67	Smaller Quantity	126	0.116667	5.19617	736.099
32	No	0.67	Smaller Quantity	171	0.158333	2.14617	462.184
38	No	0.67	Smaller Quantity	153	0.141667	5.99067	941.558
4	Yes	0.67	Larger Quantity	170	0.157407	6.08333	1049.67	0.223241	0.0589457	0.0186403
15	Yes	0.67	Larger Quantity	368	0.340741	6.61667	2449.53
17	Yes	0.67	Larger Quantity	294	0.272222	5.65833	1842.33
20	Yes	0.67	Larger Quantity	249	0.230556	6.56667	1655.29
29	Yes	0.67	Larger Quantity	278	0.257407	6.08333	1684.56
5	Yes	0.67	Larger Quantity	264	0.244444	7.23283	1917.46
7	Yes	0.67	Larger Quantity	158	0.146296	7.17825	1226.83
14	Yes	0.67	Larger Quantity	211	0.19537	6.79458	1445.5
26	Yes	0.67	Larger Quantity	229	0.212037	7.86442	1730.06
30	Yes	0.67	Larger Quantity	190	0.175926	7.10492	1325.44
5	Yes	0.67	Smaller Quantity	187	0.173148	7.825	1478.88	0.237963	0.0671138	0.0212233
7	Yes	0.67	Smaller Quantity	300	0.277778	7.30833	2211.5
14	Yes	0.67	Smaller Quantity	328	0.303704	6.11667	2008.66
26	Yes	0.67	Smaller Quantity	313	0.289815	7.35	2330.08
30	Yes	0.67	Smaller Quantity	373	0.34537	6.925	2562.49
4	Yes	0.67	Smaller Quantity	182	0.168519	6.01308	1092.9
15	Yes	0.67	Smaller Quantity	151	0.139815	5.32892	982.564
17	Yes	0.67	Smaller Quantity	278	0.257407	6.26508	1722.39
20	Yes	0.67	Smaller Quantity	225	0.208333	6.67033	1492.6
29	Yes	0.67	Smaller Quantity	233	0.215741	6.41783	1497.53
